# Supplementary material for: Expression of Alphavirus Nonstructural Protein 2 (nsP2) in Mosquito Cells Inhibits Viral RNA Replication in Both a Protease Activity-Dependent and -Independent Manner
Source: Viruses. 2022 Jun 17;14(6):1327. doi: 10.3390/v14061327 (PMC9228716; doi:10.3390/v14061327)
Supplement: Supplementary file 1 [file viruses-14-01327-s001.zip]

Archive with 12 entries (10 files):
- File S1  Results of FACS analysis/
- File S1  Results of FACS analysis/CHIKV nsP2 infected with CHIKV VRPs.pdf
- File S1  Results of FACS analysis/CHIKV nsP2CA infected with CHIKV VRPs.pdf
- File S1  Results of FACS analysis/Control transfection with DsRed plasmid and infected with CHIKV VRPs (1).pdf
- File S1  Results of FACS analysis/SINV nsP2 infected with CHIKV VRPs.pdf
- File S1  Results of FACS analysis/SINV nsP2CA infected with CHIKV VRPs.pdf
- File S2/
- File S2/CHIKV proteases.tif
- File S2/CHIKV time points.tif
- File S2/SINV proteases .tif
- File S2/SINV time points.tif
- Table S1 Results of trans-replicase assay.xlsx
