# Supplementary material for: Expression of Alphavirus Nonstructural Protein 2 (nsP2) in Mosquito Cells Inhibits Viral RNA Replication in Both a Protease Activity-Dependent and -Independent Manner
Source: Viruses. 2022 Jun 17;14(6):1327. doi: 10.3390/v14061327 (PMC9228716; doi:10.3390/v14061327)
Supplement: Supplementary file 1 [file viruses-14-01327-s001.zip › Table S1 Results of trans-replicase assay.xlsx]

## Sheet: Fig 2 CHIKV FLUC
	Fluc (replication)
	Replicase		Protease
			no nsP2	nsP2CA	nsP2	nsP2EV	nsP2YA+EV	nsP2ATL/ERR	nsP2KR/DD
	CHIKV P1234		476778	348061	95374	32178	130126	142023	132771
			343855	308309	87786	43822	151828	114778	125319
			376778	349486	108059	39218	132058	135724	144583
	CHIKV P1GV234		943354	576664	426189	229871	434712	505688	606998
			879659	506354	393612	199707	526686	516314	478391
			664433	455937	504712	232882	663523	477756	549173
	CHIKV P12GV34		1786810	1322406	895756	425820	998116	1050907	1363482
			1247571	1184479	758688	448272	870765	1300069	941674
			1466211	1443561	1359113	509982	795736	958668	1067138
	Gluc (transcription)
	Replicase		Protease
			no nsP2	nsP2CA	nsP2	nsP2EV	nsP2YA+EV	nsP2ATL/ERR	nsP2KR/DD
	CHIKV P1234		9152916	2989224	985286	580781	1437226	1578313	1796158
			8650140	4074144	836447	609837	1816312	2081676	2575262
			6125266	5689774	749229	661896	2279131	2256466	2341367
	CHIKV P1GV234		62223360	42352916	22111680	16000540	34008984	37799710	41280683
			70248560	60276568	28964166	17166632	32212010	38142268	49856984
			79884364	58532452	35441178	19083777	38697853	42833523	54280099
	CHIKV P12GV34		140506784	129437256	79695171	41685378	82118993	84997830	98466598
			139097360	105489724	77736532	58285236	63052460	77095904	107528576
			119317855	143988227	89974953	43225459	82186073	89304639	112531221

## Sheet: Fig 2 SINV FLUC and GLUC
	Fluc (replication)
	Replicase		Protease
			no nsP2	nsP2CA	nsP2	nsP2ND	nsP2ND+PQ	nsP2PQ	nsP2KR/DD
	SINV P1234		386244	368830	28827	7813	11404	16372	17745
			435666	381193	29375	13923	12875	15235	14864
			344430	268081	20646	15653	11447	18676	16235
	Gluc (transcription)
	Replicase		Protease
			no nsP2	nsP2CA	nsP2	nsP2ND	nsP2ND+PQ	nsP2PQ	nsP2KR/DD
	SINV P1234		104186040	83189700	975510	681261	931024	1397371	1741165
			126823598	91987085	780532	428209	1167818	1105097	2033050
			129298085	59823598	803258	450003	1276201	1238249	1756736

## Sheet: Fig 4 CHIKV GLUC
	Gluc (transcription)
		no nsP2	nsP2CA	nsP2
CHIKV		8650140	1826678	161144
		15325368	2157513	131682
		12772256	1154463	219643
SINV		26586072	2825137	1449585
		31023792	2578305	2251436
		35655856	2717708	2017928
SFV		9788692	1724417	154325
		7353024	1525474	63207
		12950320	2005261	155978
RRV		8291177	86663	40576
		10652642	119554	35963
		9414856	69487	33409
MAYV		41896912	100233	110556
		50453280	145322	105003
		50956884	120131	87292
EILV		7688343	1046956	1029764
		9752128	2531404	927717
		6485286	3008201	1673806
VEEV		1282404	355052	36398
		2868656	247011	121627
		2588289	190908	32468
EEEV		14696960	1973942	660771
		12840780	1227618	821231
		9714940	1092642	814002

## Sheet: Fig 4 SINV GLUC
	Gluc (transcription)
			no nsP2	nsP2CA	nsP2
	CHIKV		10052604	7435855	3609396
			16171178	4576549	3913384
			7825154	8419849	3571355
	SINV		82754416	35292978	580117
			50169940	27617250	295750
			35674120	35154931	483364
	SFV		45958964	5482344	1156208
			27305168	8923119	1076230
			34767920	6467551	1411188
	RRV		8098233	2775078	464262
			13436504	2907864	622235
			11201052	5267442	596899
	MAYV		36866132	3094500	605413
			22458112	4071218	1044164
			23353792	2042488	603154
	EILV		6648916	6798103	469869
			11397755	5703692	554969
			13951680	7611042	651058
	VEEV		916987	192006	153235
			1203955	250913	114132
			1510896	224818	178933
	EEEV		39662908	10190753	3012059
			30504506	15076380	3103578
			50480360	13427311	2731498
